# Supplementary material for: Dual recognition of multiple signals in bacterial outer membrane proteins enhances assembly and maintains membrane integrity
Source: eLife. 2024 Jan 16;12:RP90274. doi: 10.7554/eLife.90274 (PMC10945584; doi:10.7554/eLife.90274)
Supplement: Figure 5—source data 1. [file elife-90274-fig5-data1.zip]

Archive with 8 entries (7 files):
- Source Data 1/
- __MACOSX/._Source Data 1
- Source Data 1/W3_1_D2O_all_RQz.dat
- __MACOSX/Source Data 1/._W3_1_D2O_all_RQz.dat
- Source Data 1/W3_1_H2O_all_RQz.dat
- __MACOSX/Source Data 1/._W3_1_H2O_all_RQz.dat
- Source Data 1/W3_1_GM_all_RQz.dat
- __MACOSX/Source Data 1/._W3_1_GM_all_RQz.dat
