# Supplementary material for: Dual recognition of multiple signals in bacterial outer membrane proteins enhances assembly and maintains membrane integrity
Source: eLife. 2024 Jan 16;12:RP90274. doi: 10.7554/eLife.90274 (PMC10945584; doi:10.7554/eLife.90274)
Supplement: Figure 5—source data 1. [file elife-90274-fig5-data1.zip › Source Data 1/W3_1_D2O_all_RQz.dat]

W3_1_D2O_all_Qz	W3_1_D2O_all_RQz	W3_1_D2O_all_dRQz
0.0079313917	0.99959069	0.040197887
0.0080932565	0.99900621	0.04163447
0.0082584256	0.98442382	0.041741613
0.0084269643	1.0502479	0.039323885
0.0085989442	1.0307466	0.039921984
0.0087744314	0.98639238	0.036667664
0.0089535024	1.0090734	0.035301231
0.009136227	1.1291306	0.036666267
0.0093226805	1.0805391	0.033868086
0.0095129395	1.0005401	0.032935679
0.0097070802	1.0182687	0.030429833
0.0099051837	1.0287343	0.031192096
0.010107331	1.0379252	0.030265672
0.010313603	1.0281647	0.028793853
0.010524085	1.0480355	0.027937086
0.010738863	0.97916698	0.025480514
0.010958022	0.97114623	0.024592996
0.011181655	1.0208184	0.024700833
0.011409853	0.95493901	0.024351494
0.011642708	0.97164285	0.023760572
0.011880313	1.0597192	0.022534722
0.012122768	0.99137539	0.022506701
0.012370172	0.99553394	0.021882284
0.012622625	0.98308802	0.021049168
0.012880228	0.98194879	0.020416725
0.013143091	0.97143632	0.019648517
0.013411318	0.96440697	0.020728931
0.013685018	0.97260839	0.018526826
0.013964303	0.89708298	0.018740615
0.014249289	0.75792134	0.014991073
0.014540091	0.33057496	0.0103035
0.014836827	0.15556855	0.0069206245
0.01513962	0.09922117	0.005371572
0.015448593	0.097633705	0.0052840635
0.01576387	0.075506032	0.0045788232
0.016085582	0.064730555	0.0042135026
0.016413858	0.051897157	0.0036612502
0.016748834	0.047389254	0.0035389084
0.017090648	0.046514548	0.0035323515
0.017439436	0.044378683	0.0037144311
0.017795343	0.046816684	0.0032930109
0.018158514	0.03784908	0.0031994695
0.018158514	0.02922504	0.0014561291
0.018529095	0.033358246	0.0026295076
0.018529095	0.030749768	0.0013209223
0.01890724	0.035425041	0.0029522122
0.01890724	0.027558601	0.0011114007
0.019293103	0.03217908	0.0027580594
0.019293103	0.027487472	0.0010109837
0.019686839	0.02570598	0.00089545251
0.019686839	0.025420578	0.0024080947
0.020088611	0.022157609	0.0021987699
0.020088611	0.024112592	0.00080022361
0.020498583	0.017201658	0.0016816226
0.020498583	0.020831313	0.00069608697
0.02091692	0.014439231	0.0016809462
0.02091692	0.017756052	0.00059683016
0.021343797	0.010269142	0.0016253237
0.021343797	0.015295424	0.00053006562
0.021779384	0.0071050851	0.0011534055
0.021779384	0.012742481	0.0004683396
0.022223864	0.0069043757	0.0011208046
0.022223864	0.010663357	0.00041144781
0.02267741	0.0060322369	0.0010202597
0.02267741	0.008038424	0.00034490199
0.023140214	0.0037617011	0.00080229709
0.023140214	0.0059016305	0.00028744209
0.023612464	0.004975128	0.00025433439
0.024094351	0.0030278936	0.000190416
0.024586072	0.0025276989	0.00017202774
0.02508783	0.0017239207	0.00013673736
0.025599826	0.0015997172	0.00012851102
0.026122272	0.0010851672	0.00010164551
0.02665538	0.0010469058	9.7212149e-05
0.027199367	0.00081507192	8.4074461e-05
0.027754456	0.00074126525	7.6460958e-05
0.028320873	0.00083983358	8.1578146e-05
0.02889885	0.00068987854	7.078451e-05
0.029488623	0.00098505372	8.4166335e-05
0.030090431	0.0010265771	8.3274135e-05
0.030704523	0.0011113532	8.4748521e-05
0.031331144	0.00087468751	7.3667848e-05
0.031970553	0.00078766636	6.9355039e-05
0.032623015	0.00075386214	6.5619832e-05
0.033288792	0.00068555964	6.2071522e-05
0.033968154	0.00063503842	5.9480168e-05
0.034661382	0.00059004	5.651858e-05
0.035368759	0.0004369544	4.7396286e-05
0.036090568	0.00050282152	5.132132e-05
0.03682711	0.00032541816	4.0678478e-05
0.037578683	0.00034181392	4.2398071e-05
0.038345598	0.00022738508	3.3526798e-05
0.039128162	0.000273199	3.7178572e-05
0.039926693	0.00019857589	3.0641491e-05
0.040741526	0.00016515878	2.7917355e-05
0.041572981	0.0001956183	3.0185096e-05
0.042421412	0.00020862026	3.1099855e-05
0.043287154	0.00019511972	3.0108155e-05
0.044170566	0.00019097753	2.8791454e-05
0.045072008	0.00017533456	2.8076431e-05
0.045991845	0.00016665821	2.6351374e-05
0.046930455	0.00019660124	2.8086393e-05
0.046930455	0.00018588349	8.156735e-06
0.047888216	0.00013798948	2.36653e-05
0.047888216	0.00014496026	6.4113588e-06
0.048865527	0.00014754428	2.3935168e-05
0.048865527	0.00011073371	5.2743017e-06
0.04986278	0.00010268731	2.0537644e-05
0.04986278	8.00548e-05	4.1045041e-06
0.050880391	0.00012930947	2.1857555e-05
0.050880391	5.6822122e-05	3.1714076e-06
0.051918764	5.0343973e-05	1.3962969e-05
0.051918764	4.9868897e-05	2.8179888e-06
0.052978329	7.4472329e-05	1.6652633e-05
0.052978329	5.0812003e-05	2.7808053e-06
0.054059524	7.0265254e-05	1.5711896e-05
0.054059524	7.7011166e-05	3.5903308e-06
0.055162776	9.1589784e-05	3.931224e-06
0.055162776	6.0604987e-05	1.4698953e-05
0.056288552	0.00011208745	4.2258002e-06
0.056288552	9.9720091e-05	2.0793257e-05
0.057437293	0.00012932533	4.5554002e-06
0.057437293	9.5295763e-05	1.8339835e-05
0.058609486	0.00013214981	4.4557714e-06
0.058609486	0.00011839404	2.1264423e-05
0.059805594	0.00013654743	4.4284111e-06
0.059805594	7.0681323e-05	1.6215517e-05
0.061026119	0.00012336065	4.0881641e-06
0.061026119	8.6781176e-05	1.8501956e-05
0.062271547	0.00010169993	3.5705812e-06
0.062271547	0.0001315024	2.3618803e-05
0.063542396	7.6056836e-05	2.9335695e-06
0.063542396	9.7933371e-05	2.0879646e-05
0.064839184	5.3165411e-05	2.2956253e-06
0.064839184	6.6237691e-05	1.7102602e-05
0.06616243	3.4514294e-05	1.6829583e-06
0.06616243	9.0995258e-05	2.0875914e-05
0.067512684	2.1141497e-05	1.1612879e-06
0.068890497	1.9043253e-05	1.0605951e-06
0.070296422	2.2358803e-05	1.1655387e-06
0.071731046	3.4739121e-05	1.5640717e-06
0.073194943	4.651905e-05	1.865349e-06
0.074688718	5.4560311e-05	2.0392226e-06
0.07621298	5.5518271e-05	2.0025054e-06
0.077768341	4.9840153e-05	1.8515245e-06
0.079355456	4.1822397e-05	1.6345003e-06
0.080974951	3.1137915e-05	1.324494e-06
0.082627498	1.8431063e-05	9.1504842e-07
0.084313773	9.3765284e-06	5.4302438e-07
0.086034462	5.6150625e-06	3.5926712e-07
0.087790266	8.1361304e-06	4.8067898e-07
0.089581907	1.0049938e-05	5.813643e-07
0.091410115	1.0046517e-05	5.8023193e-07
0.093275622	1.0746012e-05	6.121731e-07
0.095179208	1.159189e-05	6.5841226e-07
0.097121641	1.0976874e-05	6.3376871e-07
0.099103712	6.5490585e-06	4.1743601e-07
0.10112624	2.4645426e-06	1.7635652e-07
0.10319004	2.2275894e-06	1.5709779e-07
0.10529596	1.333492e-06	9.6265843e-08
0.10744486	2.0999887e-06	1.4589071e-07
0.1096376	2.0429979e-06	1.4319642e-07
0.11187512	1.2562972e-06	8.9903502e-08
0.11415827	4.3436211e-07	3.2439374e-08
0.11648804	1.9488582e-06	1.3496542e-07
0.11886535	5.9477105e-07	4.3106191e-08
0.12129118	1.852426e-07	1.3675716e-08
0.12629235	1.0802813e-06	7.564396e-08
0.12886974	1.1629966e-06	8.2416427e-08
0.13418341	1.119665e-07	8.4852836e-09
0.13692184	1.1575157e-06	8.3220883e-08
0.13971616	1.2613262e-07	9.8459303e-09
0.14547706	6.1344457e-07	4.6334208e-08
0.14844598	6.6974718e-07	5.0585921e-08
0.16094005	3.3814285e-08	2.8399751e-09
0.16422454	2.2543288e-08	1.9865694e-09
0.16757606	6.3531587e-07	5.7180987e-08
0.185388	7.3607521e-07	8.8946251e-08
0.19303206	9.4923763e-07	1.4060272e-07
0.20099132	9.4243984e-07	2.2151363e-07
