# Supplementary material for: Dual recognition of multiple signals in bacterial outer membrane proteins enhances assembly and maintains membrane integrity
Source: eLife. 2024 Jan 16;12:RP90274. doi: 10.7554/eLife.90274 (PMC10945584; doi:10.7554/eLife.90274)
Supplement: Figure 5—source data 1. [file elife-90274-fig5-data1.zip › Source Data 1/W3_1_H2O_all_RQz.dat]

W3_1_H2O_all_Qz	W3_1_H2O_all_RQz	W3_1_H2O_all_dRQz
0.0079313917	0.69265741	0.022579417
0.0080932565	0.70502925	0.025816502
0.0082584256	0.70061964	0.025700508
0.0084269643	0.71185195	0.023721116
0.0085989442	0.68054253	0.0236458
0.0087744314	0.65072995	0.021456134
0.0089535024	0.67444921	0.021243202
0.009136227	0.64353639	0.019713318
0.0093226805	0.65907615	0.020237098
0.0095129395	0.59159005	0.01718769
0.0097070802	0.62199062	0.018378511
0.0099051837	0.58525413	0.015865495
0.010107331	0.56950611	0.016058365
0.010313603	0.53845245	0.01469945
0.010524085	0.52534842	0.014072271
0.010738863	0.49888191	0.01299456
0.010958022	0.49613544	0.013538383
0.011181655	0.49783871	0.012255973
0.011409853	0.45402133	0.0119341
0.011642708	0.43569934	0.010428981
0.011880313	0.41106284	0.010553746
0.012122768	0.38701043	0.0098179551
0.012370172	0.38299179	0.0095542828
0.012622625	0.35748106	0.0088480785
0.012880228	0.33401316	0.0083077215
0.013143091	0.29677814	0.0075002541
0.013411318	0.26306185	0.0074361758
0.013685018	0.25381291	0.0064901579
0.013964303	0.23309986	0.0065558413
0.014249289	0.21900254	0.0056388602
0.014540091	0.20677726	0.0059243338
0.014836827	0.17898236	0.0054101469
0.01513962	0.16670559	0.0051204846
0.015448593	0.15097103	0.0048031178
0.01576387	0.13282512	0.00442727
0.016085582	0.11003897	0.0039311703
0.016413858	0.10063682	0.0036852818
0.016748834	0.085083745	0.0034428716
0.017090648	0.073264539	0.0031880927
0.017439436	0.068125591	0.0032827063
0.017795343	0.058213715	0.0026375793
0.018158514	0.044763546	0.0024780128
0.018158514	0.044513974	0.0020304874
0.018529095	0.037992738	0.0022511031
0.018529095	0.04073555	0.0016954595
0.01890724	0.029198578	0.0017212139
0.01890724	0.035840973	0.0014152647
0.019293103	0.025057616	0.0017457687
0.019293103	0.029571738	0.0011662022
0.019686839	0.027507475	0.001025928
0.019686839	0.019593833	0.001521885
0.020088611	0.016292702	0.0013479779
0.020088611	0.02227533	0.00085571094
0.020498583	0.012307214	0.001150368
0.020498583	0.018085649	0.00070767466
0.02091692	0.0093569737	0.00097203039
0.02091692	0.014573953	0.00059715722
0.021343797	0.007904917	0.00087965978
0.021343797	0.01089157	0.00049600645
0.021779384	0.0066933678	0.00079538475
0.021779384	0.00862794	0.00042280121
0.022223864	0.0051673846	0.00069745613
0.022223864	0.0059437985	0.00034162094
0.02267741	0.0045065614	0.00064434152
0.02267741	0.0047436152	0.00029317147
0.023140214	0.0033304461	0.00062979362
0.023140214	0.0037037598	0.00024809572
0.023612464	0.0033818146	0.00053506915
0.023612464	0.0036992186	0.00024138147
0.024094351	0.0041346163	0.00061009929
0.024094351	0.0031054441	0.00021801209
0.024586072	0.003676676	0.00066080829
0.024586072	0.0030864382	0.00020673344
0.02508783	0.0045820768	0.0006299438
0.02508783	0.003384836	0.00021328051
0.025599826	0.0050720177	0.00076536968
0.025599826	0.0028247181	0.00018589471
0.026122272	0.0045023183	0.00071249955
0.026122272	0.002926311	0.00018474956
0.02665538	0.0035623619	0.0005567284
0.02665538	0.0039798799	0.00020953298
0.027199367	0.0036926004	0.00066367647
0.027199367	0.0035911514	0.00019424185
0.027754456	0.0041432506	0.00070090836
0.027754456	0.0037319451	0.00019328999
0.028320873	0.0039922418	0.00019213649
0.028320873	0.0047847959	0.00080950727
0.02889885	0.0038828801	0.00018752446
0.02889885	0.0047655199	0.00072738546
0.029488623	0.0040578917	0.00018585671
0.029488623	0.0032348642	0.00072378089
0.030090431	0.0036913033	0.00017291172
0.030090431	0.0029893953	0.0007254415
0.030704523	0.0038359177	0.00017211674
0.030704523	0.003161483	0.00079082901
0.031331144	0.0029979786	0.00014937531
0.031331144	0.0026626098	0.00073885277
0.031970553	0.0030639106	0.00014848261
0.032623015	0.0028876462	0.00014110308
0.033288792	0.0028057026	0.00013726177
0.033968154	0.0021036116	0.00011688681
0.034661382	0.0017997476	0.00010776318
0.035368759	0.0017851694	0.00010557412
0.036090568	0.0012913594	8.8909881e-05
0.03682711	0.0011415856	8.3488565e-05
0.037578683	0.0010708519	8.0270489e-05
0.038345598	0.00070044823	6.4485059e-05
0.039128162	0.00063353777	6.096526e-05
0.039926693	0.00062899885	5.997573e-05
0.040741526	0.00044420679	4.9978935e-05
0.041572981	0.00041371086	4.8094469e-05
0.042421412	0.00049458112	5.2427527e-05
0.043287154	0.00051237614	5.3421023e-05
0.044170566	0.00051266543	5.3743992e-05
0.045072008	0.00053873222	5.2328545e-05
0.045991845	0.00047313044	4.9599334e-05
0.046930455	0.00042060285	4.5356275e-05
0.046930455	0.0005284549	1.6040718e-05
0.047888216	0.00042260916	4.4302971e-05
0.047888216	0.00046419055	1.3968161e-05
0.048865527	0.00041084815	4.4048968e-05
0.048865527	0.00042270793	1.2788025e-05
0.04986278	0.00034866534	4.0261508e-05
0.04986278	0.00036044914	1.1311137e-05
0.050880391	0.00033288071	3.8961745e-05
0.050880391	0.00029405177	9.7658558e-06
0.051918764	0.0002409076	3.309183e-05
0.051918764	0.00022302711	8.0559821e-06
0.052978329	0.00011615724	2.2780519e-05
0.052978329	0.00017124094	6.7226883e-06
0.054059524	0.00012123428	2.333177e-05
0.054059524	0.00011783404	5.2171586e-06
0.055162776	7.2684379e-05	3.7302189e-06
0.055162776	0.00010996072	2.2445825e-05
0.056288552	4.3792214e-05	2.6532443e-06
0.056288552	5.5513374e-05	1.6025397e-05
0.057437293	3.9762155e-05	2.3605896e-06
0.057437293	6.9127127e-05	1.7848643e-05
0.058609486	3.4482917e-05	2.1160183e-06
0.059805594	4.735187e-05	2.5453098e-06
0.061026119	6.4419153e-05	3.0460956e-06
0.062271547	8.567769e-05	3.5287587e-06
0.062271547	6.6442444e-05	1.8427911e-05
0.063542396	9.4048301e-05	3.6536915e-06
0.063542396	0.00011964207	2.5507999e-05
0.064839184	0.0001157658	4.0308159e-06
0.064839184	0.00011369868	2.5424015e-05
0.06616243	0.00011410468	3.8910166e-06
0.06616243	0.00011953122	2.672823e-05
0.067512684	0.00010814134	3.7301797e-06
0.067512684	9.4748139e-05	2.3687215e-05
0.068890497	9.4944211e-05	3.3769579e-06
0.070296422	7.6014927e-05	2.8852392e-06
0.070296422	0.00014902512	3.2520315e-05
0.071731046	5.1952469e-05	2.2494737e-06
0.071731046	0.00013395441	3.2489053e-05
0.073194943	3.5794383e-05	1.7384347e-06
0.074688718	1.7531836e-05	1.0240315e-06
0.07621298	8.0966856e-06	5.5407827e-07
0.077768341	3.4995062e-06	2.5839131e-07
0.079355456	3.0613357e-06	2.2542615e-07
0.080974951	7.3879646e-06	4.9036021e-07
0.082627498	1.0673038e-05	6.5801328e-07
0.084313773	1.5626883e-05	8.9472297e-07
0.086034462	1.6947821e-05	9.1982531e-07
0.087790266	1.8848226e-05	1.0120287e-06
0.089581907	1.3501101e-05	7.9044094e-07
0.091410115	1.0373817e-05	6.4837576e-07
0.093275622	5.9811828e-06	4.1358507e-07
0.095179208	3.2278726e-06	2.3940865e-07
0.097121641	5.9415407e-07	4.7438103e-08
0.10112624	2.1879539e-06	1.6583485e-07
0.10319004	6.0685102e-07	4.7808268e-08
0.10529596	2.5306301e-06	1.8561947e-07
0.10744486	2.9443629e-06	2.1439484e-07
0.1096376	8.3359475e-07	6.3129882e-08
0.11187512	4.2914064e-07	3.3133666e-08
0.11648804	7.0649253e-07	5.2764772e-08
0.11886535	6.4260468e-07	4.8023836e-08
0.1237665	1.4785491e-06	1.0683457e-07
0.12629235	6.8153987e-08	5.1410982e-09
0.12886974	5.394698e-07	4.0077925e-08
0.13692184	1.1243639e-07	8.4992804e-09
0.13971616	5.5305543e-07	4.0832091e-08
0.14547706	6.5284632e-07	4.8988046e-08
0.15147549	3.5316774e-07	2.7648865e-08
0.15772125	2.0515542e-07	1.6931972e-08
0.16094005	3.1677496e-07	2.6870651e-08
0.17099598	5.9268649e-07	5.6964094e-08
0.1744857	6.2135393e-07	6.4240176e-08
0.18168023	1.1290866e-06	1.2661185e-07
0.18917142	1.9530532e-06	2.4552574e-07
0.19697149	2.1492706e-07	3.8790706e-08
