# Supplementary material for: Dual recognition of multiple signals in bacterial outer membrane proteins enhances assembly and maintains membrane integrity
Source: eLife. 2024 Jan 16;12:RP90274. doi: 10.7554/eLife.90274 (PMC10945584; doi:10.7554/eLife.90274)
Supplement: Figure 5—source data 1. [file elife-90274-fig5-data1.zip › Source Data 1/W3_1_GM_all_RQz.dat]

W3_1_GM_all_Qz	W3_1_GM_all_RQz	W3_1_GM_all_dRQz
0.0079313917	0.97672153	0.028628897
0.0080932565	0.9672851	0.034271087
0.0082584256	0.99871725	0.031252556
0.0084269643	1.0237272	0.032617554
0.0085989442	1.0358592	0.029759301
0.0087744314	1.02746	0.029385407
0.0089535024	1.003976	0.027998732
0.009136227	1.0059377	0.026723735
0.0093226805	0.9662416	0.026355267
0.0095129395	1.046232	0.025077386
0.0097070802	1.0286899	0.025762951
0.0099051837	1.0439589	0.023285586
0.010107331	1.0660055	0.024228757
0.010313603	1.012445	0.022226747
0.010524085	1.0310327	0.021832762
0.010738863	1.020528	0.020655727
0.010958022	0.99213272	0.021193534
0.011181655	1.0432031	0.019757722
0.011409853	0.98121655	0.019549958
0.011642708	0.80293739	0.015417961
0.011880313	0.28277227	0.0088082487
0.012122768	0.083591923	0.0044836425
0.012370172	0.058605809	0.0036448408
0.012622625	0.053658273	0.0033533354
0.012880228	0.057183996	0.0034034397
0.013143091	0.053035878	0.0031492007
0.013411318	0.05948934	0.0035362828
0.013685018	0.062131215	0.0032348738
0.013964303	0.058279961	0.0032867878
0.014249289	0.059242316	0.0029599362
0.014540091	0.060969442	0.0032614563
0.014836827	0.057908967	0.0031271537
0.01513962	0.060382072	0.0031430312
0.015448593	0.057995208	0.0030376522
0.01576387	0.054389205	0.0029101528
0.016085582	0.04594345	0.0026017458
0.016413858	0.04246961	0.0024828119
0.016748834	0.045718454	0.0026260638
0.017090648	0.038882151	0.0026951504
0.017439436	0.034602359	0.0021886302
0.017795343	0.029780013	0.001948742
0.018158514	0.028794782	0.0020673133
0.018158514	0.020642132	0.0011125228
0.018529095	0.024773329	0.0018809377
0.018529095	0.019678729	0.00094365142
0.01890724	0.020274183	0.0014958874
0.01890724	0.017404711	0.00079363497
0.019293103	0.018658549	0.0015654566
0.019293103	0.015492203	0.00067935541
0.019686839	0.014639961	0.00059974112
0.019686839	0.015114857	0.0013892701
0.020088611	0.01287481	0.0012360276
0.020088611	0.012986328	0.00052363792
0.020498583	0.01072823	0.0011028443
0.020498583	0.012552416	0.00047247732
0.02091692	0.0094470866	0.001020412
0.02091692	0.0091376239	0.00037984247
0.021343797	0.0075436737	0.00089023233
0.021343797	0.0076526082	0.00033209447
0.021779384	0.0050314977	0.00072686974
0.021779384	0.0059678843	0.00028311147
0.022223864	0.0050289002	0.00071183057
0.022223864	0.0053032492	0.0002562117
0.02267741	0.0036674542	0.00059533166
0.02267741	0.0041528	0.00021928908
0.023140214	0.0023745601	0.00054499554
0.023140214	0.0031094584	0.00018297968
0.023612464	0.0018573811	0.00041546181
0.023612464	0.0025556625	0.00016040755
0.024094351	0.0019598079	0.00013758479
0.024586072	0.0016390798	0.00011925006
0.02508783	0.0012340547	0.00010145429
0.025599826	0.0013170299	0.00010162772
0.026122272	0.0020926944	0.00052335608
0.026122272	0.0010720383	8.8734392e-05
0.02665538	0.0014639926	0.00037809598
0.02665538	0.0012691924	9.3581046e-05
0.027199367	0.0025297781	0.00056593196
0.027199367	0.0012334645	9.094597e-05
0.027754456	0.0016473526	0.00047568273
0.027754456	0.0011447764	8.7047687e-05
0.028320873	0.0011957077	8.3524152e-05
0.02889885	0.001139497	8.1197184e-05
0.02889885	0.0015697423	0.00043548609
0.029488623	0.0011532166	7.8659905e-05
0.029488623	0.0020099783	0.00058044406
0.030090431	0.0012575439	8.1356236e-05
0.030704523	0.0011686643	7.6084558e-05
0.031331144	0.0012023216	7.6205179e-05
0.031970553	0.0012697328	7.6440832e-05
0.032623015	0.0010225376	6.8026595e-05
0.033288792	0.00087229919	6.1842169e-05
0.033968154	0.00087081513	6.0826784e-05
0.034661382	0.00072627683	5.475002e-05
0.035368759	0.00056358852	4.7979102e-05
0.036090568	0.00044293029	4.223398e-05
0.03682711	0.00045842308	4.2937627e-05
0.037578683	0.00033568495	3.5990681e-05
0.038345598	0.00034724313	3.6604186e-05
0.039128162	0.00023815825	3.0005995e-05
0.039926693	0.00028203143	3.256731e-05
0.040741526	0.00023766315	2.9708746e-05
0.041572981	0.00020536146	2.7201468e-05
0.042421412	0.00025379151	3.0120442e-05
0.043287154	0.00022513342	2.8364913e-05
0.044170566	0.00018873886	2.5221887e-05
0.045072008	0.00021810409	2.7053195e-05
0.045991845	0.0001605079	2.2930146e-05
0.046930455	0.00021258155	2.5779977e-05
0.046930455	0.00021074446	9.2171877e-06
0.047888216	0.00012808958	2.0253045e-05
0.047888216	0.00019739661	8.2332699e-06
0.048865527	0.00014710957	2.1233815e-05
0.048865527	0.00014978717	6.6884709e-06
0.04986278	8.8936147e-05	1.5973585e-05
0.04986278	0.00011116332	5.3251993e-06
0.050880391	0.0001128408	1.8305442e-05
0.050880391	9.0113048e-05	4.4974231e-06
0.051918764	5.340554e-05	1.2587888e-05
0.051918764	6.0105231e-05	3.2716953e-06
0.052978329	5.6888148e-05	1.2720666e-05
0.052978329	5.9304282e-05	3.1705451e-06
0.054059524	6.9239082e-05	1.3847937e-05
0.054059524	5.0492861e-05	2.7462659e-06
0.055162776	5.2735078e-05	2.7736517e-06
0.055162776	4.9202325e-05	1.230065e-05
0.056288552	6.7807683e-05	3.3085842e-06
0.056288552	5.0667455e-05	1.1942509e-05
0.057437293	8.0427162e-05	3.5585385e-06
0.057437293	6.4921718e-05	1.3841465e-05
0.058609486	9.038423e-05	3.8275812e-06
0.058609486	6.5903536e-05	1.3741954e-05
0.059805594	9.6926364e-05	3.9072188e-06
0.059805594	9.1368129e-05	1.6410384e-05
0.061026119	9.1353184e-05	3.6779511e-06
0.061026119	8.260613e-05	1.5897718e-05
0.062271547	8.6342799e-05	3.4863085e-06
0.062271547	6.3007094e-05	1.4088923e-05
0.063542396	6.2185936e-05	2.7430779e-06
0.063542396	5.5560686e-05	1.3475538e-05
0.064839184	4.4763576e-05	2.1432618e-06
0.064839184	4.3166405e-05	1.1972272e-05
0.06616243	3.4001634e-05	1.7394432e-06
0.06616243	5.3915697e-05	1.3921066e-05
0.067512684	2.3282511e-05	1.285091e-06
0.068890497	1.7912338e-05	1.0397582e-06
0.070296422	2.293666e-05	1.2428718e-06
0.071731046	2.5622432e-05	1.3296806e-06
0.073194943	2.8285858e-05	1.4187083e-06
0.074688718	3.6287824e-05	1.661395e-06
0.07621298	3.7464761e-05	1.6784617e-06
0.077768341	3.3668766e-05	1.5373106e-06
0.079355456	2.5896679e-05	1.2602607e-06
0.080974951	1.8956638e-05	9.900109e-07
0.082627498	9.66471e-06	5.6987778e-07
0.084313773	6.4235123e-06	4.0980024e-07
0.086034462	7.4616419e-06	4.553161e-07
0.087790266	7.7772356e-06	4.7780725e-07
0.089581907	5.1650095e-06	3.3641808e-07
0.091410115	1.2817764e-05	7.2497357e-07
0.093275622	1.1488399e-05	6.6825726e-07
0.095179208	1.0510443e-05	6.2708233e-07
0.097121641	7.5591042e-06	4.7393411e-07
0.099103712	6.8688446e-06	4.4478912e-07
0.10112624	4.68287e-06	3.1509603e-07
0.10319004	2.9179278e-06	2.0459066e-07
0.10529596	1.9918011e-06	1.4155206e-07
0.10744486	3.6801748e-06	2.4718207e-07
0.1096376	2.8996631e-06	1.9799572e-07
0.11187512	1.5544767e-06	1.0872301e-07
0.11415827	1.4152832e-06	9.6792384e-08
0.11648804	7.1326269e-07	5.0270017e-08
0.11886535	2.0354037e-07	1.420307e-08
0.12129118	4.7284396e-07	3.2204259e-08
0.1237665	3.1883403e-07	2.1744748e-08
0.12886974	1.2717486e-06	8.4390166e-08
0.13149974	3.9138959e-07	2.6360699e-08
0.13418341	2.1141245e-06	1.3657008e-07
0.13692184	1.869977e-07	1.2921027e-08
0.13971616	4.931886e-08	3.4246446e-09
0.14256752	2.5878803e-08	1.8390789e-09
0.14547706	6.0934764e-07	4.3184752e-08
0.14844598	1.1251909e-06	7.8106019e-08
0.15456682	6.1320073e-08	4.7307918e-09
0.15772125	2.1217215e-06	1.5732368e-07
0.16094005	7.1503069e-07	5.7415146e-08
0.16422454	1.3050159e-06	1.072374e-07
0.16757606	6.214147e-07	5.4098713e-08
0.17099598	5.8578252e-07	5.2692691e-08
0.18917142	2.4767985e-06	2.8478877e-07
0.19303206	9.8914484e-07	1.364747e-07
0.20509318	1.5760177e-06	4.5034855e-07
