# Supplementary material for: Dual recognition of multiple signals in bacterial outer membrane proteins enhances assembly and maintains membrane integrity
Source: eLife. 2024 Jan 16;12:RP90274. doi: 10.7554/eLife.90274 (PMC10945584; doi:10.7554/eLife.90274)
Supplement: Figure 5—source data 2. [file elife-90274-fig5-data2.zip]

Archive with 8 entries (7 files):
- Source Data 2/
- __MACOSX/._Source Data 2
- Source Data 2/W3_2_H2O_all_RQz.dat
- __MACOSX/Source Data 2/._W3_2_H2O_all_RQz.dat
- Source Data 2/W3_2_GM_all_RQz.dat
- __MACOSX/Source Data 2/._W3_2_GM_all_RQz.dat
- Source Data 2/W3_2_D2O_all_RQz.dat
- __MACOSX/Source Data 2/._W3_2_D2O_all_RQz.dat
