# Supplementary material for: Dual recognition of multiple signals in bacterial outer membrane proteins enhances assembly and maintains membrane integrity
Source: eLife. 2024 Jan 16;12:RP90274. doi: 10.7554/eLife.90274 (PMC10945584; doi:10.7554/eLife.90274)
Supplement: Figure 5—source data 2. [file elife-90274-fig5-data2.zip › Source Data 2/W3_2_H2O_all_RQz.dat]

W3_2_H2O_all_Qz	W3_2_H2O_all_RQz	W3_2_H2O_all_dRQz
0.0079313917	0.75656235	0.023420576
0.0080932565	0.71104258	0.025466539
0.0082584256	0.70760977	0.025517998
0.0084269643	0.72550905	0.023692939
0.0085989442	0.73179018	0.024342088
0.0087744314	0.66705883	0.02157026
0.0089535024	0.67026263	0.020860231
0.009136227	0.67794156	0.020101625
0.0093226805	0.66576302	0.018747605
0.0095129395	0.63632804	0.0189419
0.0097070802	0.61291128	0.016731961
0.0099051837	0.59670132	0.016800893
0.010107331	0.58153975	0.016012313
0.010313603	0.5617547	0.014839004
0.010524085	0.54512161	0.014164608
0.010738863	0.50299221	0.012883724
0.010958022	0.48885259	0.013256658
0.011181655	0.46840763	0.01162885
0.011409853	0.42914924	0.010514527
0.011642708	0.41396827	0.010719473
0.011880313	0.40568957	0.010342519
0.012122768	0.39010623	0.009730503
0.012370172	0.36456561	0.0091314111
0.012622625	0.31443754	0.0080818906
0.012880228	0.30227554	0.0077073639
0.013143091	0.29292527	0.0073336014
0.013411318	0.26668561	0.006727207
0.013685018	0.24467352	0.0068792305
0.013964303	0.22926816	0.0058223899
0.014249289	0.21115923	0.005926216
0.014540091	0.1817444	0.0054354649
0.014836827	0.17177826	0.0052344529
0.01513962	0.1557242	0.0044370219
0.015448593	0.13444874	0.004410509
0.01576387	0.11581702	0.0040279538
0.016085582	0.099154793	0.0041098394
0.016413858	0.091919847	0.0034852491
0.016748834	0.079581819	0.0033024433
0.017090648	0.063540667	0.0029183999
0.017439436	0.054060899	0.0028756841
0.017795343	0.040931191	0.0021657411
0.018158514	0.041126333	0.0023547288
0.018158514	0.028134478	0.0011925224
0.018529095	0.032866817	0.0020477574
0.018529095	0.027460642	0.0010352981
0.01890724	0.028101331	0.0016565328
0.01890724	0.021295773	0.00081195234
0.019293103	0.020547513	0.0015551171
0.019293103	0.018443346	0.00068957522
0.019686839	0.015674654	0.00057707872
0.019686839	0.015430223	0.0013128484
0.020088611	0.014403153	0.0012431664
0.020088611	0.01327057	0.00049139658
0.020498583	0.010034816	0.001015713
0.020498583	0.010415989	0.00040419537
0.02091692	0.0080487318	0.00088489131
0.02091692	0.0076499083	0.0003227478
0.021343797	0.00498841	0.00067952502
0.021343797	0.0054491982	0.00025968134
0.021779384	0.0032663322	0.00055246329
0.021779384	0.0043298765	0.00022523286
0.022223864	0.00333078	0.00054793968
0.022223864	0.003326084	0.00018991632
0.02267741	0.0024246094	0.00045843062
0.02267741	0.0024994148	0.00015719213
0.023140214	0.0019972811	0.00047095527
0.023140214	0.0018537804	0.00013144493
0.023612464	0.0017766089	0.00037891354
0.023612464	0.0017665983	0.00012463682
0.024094351	0.0020439757	0.00041739744
0.024094351	0.0016224323	0.00011446357
0.024586072	0.0031574098	0.00059706799
0.024586072	0.0017038181	0.00011542434
0.02508783	0.0030047267	0.00050818309
0.02508783	0.0016578408	0.00010957834
0.025599826	0.0022108755	0.00049458264
0.025599826	0.0018547237	0.00011290375
0.026122272	0.0037386599	0.00063243089
0.026122272	0.0019915574	0.00011332717
0.02665538	0.0041424492	0.00059226272
0.02665538	0.0020531716	0.00011105476
0.027199367	0.0036147963	0.00064969267
0.027199367	0.002270051	0.00011425452
0.027754456	0.0023168193	0.00051829801
0.027754456	0.0021420564	0.00010713466
0.028320873	0.002531149	0.00011593408
0.028320873	0.0033310177	0.00057164463
0.02889885	0.0024135693	0.00010754514
0.02889885	0.0019920487	0.00053260656
0.029488623	0.0023685165	0.0001062773
0.029488623	0.0023242335	0.00060039037
0.030090431	0.0021214068	9.7161043e-05
0.030090431	0.0023274277	0.00062231853
0.030704523	0.0019607847	9.2560098e-05
0.030704523	0.0028734619	0.00071878202
0.031331144	0.0021051273	9.2790178e-05
0.031331144	0.0032150224	0.00078027893
0.031970553	0.0018364026	8.5091422e-05
0.031970553	0.002642422	0.00073328684
0.032623015	0.0017317025	8.120299e-05
0.033288792	0.0015126171	7.5085562e-05
0.033968154	0.0012684525	6.771685e-05
0.034661382	0.0011437105	6.3647807e-05
0.035368759	0.0010114501	5.9097852e-05
0.036090568	0.00070745492	4.8708051e-05
0.03682711	0.00062204077	4.5250759e-05
0.037578683	0.00047675628	3.9871011e-05
0.038345598	0.0004028088	3.6175319e-05
0.039128162	0.00031724488	3.2047985e-05
0.039926693	0.00023398774	2.7387076e-05
0.040741526	0.0003025	3.0715517e-05
0.041572981	0.00029233578	2.9683433e-05
0.042421412	0.00029835582	2.998713e-05
0.043287154	0.00025534973	2.769755e-05
0.044170566	0.00031371287	3.0188343e-05
0.045072008	0.00034249102	3.1530333e-05
0.045991845	0.00025815444	2.6487047e-05
0.046930455	0.00031833482	2.9431336e-05
0.046930455	0.00039308073	1.2994638e-05
0.047888216	0.00027301072	2.6901569e-05
0.047888216	0.00036226711	1.1498004e-05
0.048865527	0.00027368212	2.6336096e-05
0.048865527	0.00032923764	1.0588802e-05
0.04986278	0.00024757016	2.5137801e-05
0.04986278	0.00030128137	9.7208895e-06
0.050880391	0.00022918364	2.4025738e-05
0.050880391	0.00025268129	8.5270722e-06
0.051918764	0.00015960638	2.0270461e-05
0.051918764	0.00020015125	7.284013e-06
0.052978329	0.00014718343	1.9001689e-05
0.052978329	0.00012850945	5.485098e-06
0.054059524	7.7923229e-05	1.3775159e-05
0.054059524	9.5298725e-05	4.5192787e-06
0.055162776	6.7054541e-05	3.5745838e-06
0.055162776	6.1639912e-05	1.2328086e-05
0.056288552	4.520535e-05	2.7218969e-06
0.056288552	5.9061884e-05	1.259214e-05
0.057437293	2.6848275e-05	1.8929712e-06
0.057437293	4.1182004e-05	9.9881572e-06
0.058609486	3.5597062e-05	2.2017646e-06
0.058609486	3.5619873e-05	9.5198575e-06
0.059805594	4.358721e-05	2.4211386e-06
0.059805594	4.8446727e-05	1.1114516e-05
0.061026119	5.5964672e-05	2.7444387e-06
0.061026119	4.3641958e-05	1.0584795e-05
0.062271547	8.4819985e-05	3.3761096e-06
0.062271547	6.4068248e-05	1.3077994e-05
0.063542396	9.5573159e-05	3.5329601e-06
0.063542396	7.8719757e-05	1.5149783e-05
0.064839184	0.00010708781	3.6576769e-06
0.064839184	7.5771102e-05	1.5154373e-05
0.06616243	0.00011057519	3.6326549e-06
0.06616243	7.7831872e-05	1.5566542e-05
0.067512684	9.9537792e-05	3.3418348e-06
0.067512684	6.952187e-05	1.4822263e-05
0.068890497	8.6290092e-05	3.0051281e-06
0.068890497	7.4742544e-05	1.6310327e-05
0.070296422	7.0683418e-05	2.6278021e-06
0.071731046	4.678157e-05	2.025447e-06
0.071731046	5.3750075e-05	1.4907701e-05
0.073194943	3.2211236e-05	1.5782293e-06
0.074688718	1.5972802e-05	9.6509132e-07
0.07621298	6.3863686e-06	4.6318513e-07
0.077768341	2.3735606e-06	1.9316236e-07
0.079355456	3.756757e-06	2.8469256e-07
0.080974951	9.8354485e-06	6.2575629e-07
0.082627498	1.2518726e-05	7.3996961e-07
0.084313773	1.307471e-05	7.5853609e-07
0.086034462	1.5960442e-05	8.7321092e-07
0.087790266	1.6003205e-05	8.7316027e-07
0.089581907	1.2502613e-05	7.2726226e-07
0.091410115	8.933318e-06	5.6306612e-07
0.093275622	4.8705256e-06	3.3905792e-07
0.095179208	1.1377273e-06	8.9568985e-08
0.097121641	1.1227417e-06	8.8480945e-08
0.099103712	1.1937092e-06	9.1759624e-08
0.10112624	7.4907867e-08	6.064774e-09
0.10319004	1.2689657e-06	9.7050929e-08
0.10529596	2.1111193e-06	1.5325605e-07
0.10744486	2.1282854e-06	1.5369699e-07
0.1096376	1.1455895e-06	8.5493014e-08
0.11415827	5.3053128e-07	3.9406093e-08
0.11648804	1.1020571e-06	7.8264954e-08
0.11886535	7.7742067e-07	5.5129163e-08
0.12129118	1.4202192e-06	9.6661161e-08
0.12629235	1.5820787e-06	1.0448377e-07
0.12886974	1.4681361e-06	9.8370251e-08
0.13971616	1.0681429e-06	7.2605786e-08
0.15147549	1.571442e-07	1.1220058e-08
0.16094005	7.1597702e-07	5.4416368e-08
0.16422454	1.3515266e-07	1.0933777e-08
0.17099598	1.5128305e-07	1.3406245e-08
0.1744857	6.3946982e-07	5.8984782e-08
0.18168023	1.6804795e-06	1.6840693e-07
0.185388	8.8728331e-07	9.7564921e-08
0.18917142	2.5841903e-06	2.9354308e-07
0.19303206	7.729052e-07	1.0663305e-07
0.19697149	6.8522758e-07	1.1484602e-07
