# Supplementary material for: Dual recognition of multiple signals in bacterial outer membrane proteins enhances assembly and maintains membrane integrity
Source: eLife. 2024 Jan 16;12:RP90274. doi: 10.7554/eLife.90274 (PMC10945584; doi:10.7554/eLife.90274)
Supplement: Figure 5—source data 2. [file elife-90274-fig5-data2.zip › Source Data 2/W3_2_GM_all_RQz.dat]

W3_2_GM_all_Qz	W3_2_GM_all_RQz	W3_2_GM_all_dRQz
0.0079313917	0.99408144	0.031606276
0.0080932565	0.99368405	0.034288466
0.0082584256	0.96572256	0.031990971
0.0084269643	1.0115149	0.033762868
0.0085989442	1.0189663	0.032633431
0.0087744314	0.97576946	0.028083352
0.0089535024	0.99604118	0.029000934
0.009136227	1.0130187	0.030242305
0.0093226805	0.99649549	0.026480807
0.0095129395	0.99726146	0.025395056
0.0097070802	1.0519946	0.02735571
0.0099051837	1.0330101	0.025911871
0.010107331	1.026626	0.023212826
0.010313603	0.99811113	0.022972679
0.010524085	1.0423371	0.022962002
0.010738863	0.97848767	0.022703463
0.010958022	1.0136895	0.020862637
0.011181655	1.0285069	0.020460255
0.011409853	0.97354853	0.020300623
0.011642708	0.96161753	0.018023547
0.011880313	0.89532369	0.018019753
0.012122768	0.62808681	0.014071051
0.012370172	0.18740842	0.0070903241
0.012622625	0.070963375	0.0041423719
0.012880228	0.066272728	0.0039178059
0.013143091	0.067591183	0.0038415215
0.013411318	0.072763264	0.0042195492
0.013685018	0.067481875	0.0035888355
0.013964303	0.070806742	0.0038880296
0.014249289	0.069158524	0.0034227644
0.014540091	0.066768438	0.0036475302
0.014836827	0.062302671	0.0034374262
0.01513962	0.063408613	0.0034229343
0.015448593	0.058673304	0.0032495125
0.01576387	0.060985543	0.0032766734
0.016085582	0.05493024	0.0030497948
0.016413858	0.054104298	0.0029766532
0.016748834	0.050163873	0.0029189698
0.017090648	0.046105888	0.0030894848
0.017439436	0.038080174	0.0024276434
0.017795343	0.036290679	0.0025616996
0.018158514	0.026720302	0.0014656245
0.018158514	0.033685185	0.00212494
0.018529095	0.023755347	0.0012009208
0.018529095	0.027481308	0.0020984649
0.01890724	0.021085838	0.001007186
0.01890724	0.021691825	0.0016179496
0.019293103	0.019380746	0.00087530643
0.019293103	0.016873375	0.0015708498
0.019686839	0.017577352	0.0015703342
0.019686839	0.018456051	0.00077982759
0.020088611	0.015666956	0.00066777493
0.020088611	0.014012784	0.0013705463
0.020498583	0.013007204	0.0012969541
0.020498583	0.012222157	0.00053917774
0.02091692	0.010757359	0.0011552643
0.02091692	0.010375105	0.00046536082
0.021343797	0.0096636098	0.0010957906
0.021343797	0.0084249042	0.00039440219
0.021779384	0.0065788804	0.00033462318
0.021779384	0.006436782	0.00087679748
0.022223864	0.0046421685	0.000734517
0.022223864	0.0053562317	0.00029234806
0.02267741	0.0024492631	0.00061254442
0.02267741	0.0044438746	0.00025709922
0.023140214	0.0031086695	0.00058776268
0.023140214	0.0031136449	0.00020671853
0.023612464	0.0025292202	0.00018257189
0.023612464	0.0028675196	0.00056261115
0.024094351	0.0023537364	0.00058865122
0.024094351	0.0022296235	0.00016530417
0.024586072	0.0012513149	0.00036129687
0.024586072	0.0017560022	0.00014292347
0.02508783	0.0014945978	0.00012770914
0.025599826	0.0013160558	0.00011543942
0.026122272	0.0013792358	0.00011455356
0.02665538	0.0015254298	0.00040778363
0.02665538	0.0013336352	0.00010963731
0.027199367	0.0017759685	0.00051281741
0.027199367	0.0014896087	0.00011326781
0.027754456	0.001232448	0.00010097722
0.028320873	0.0016193154	0.00011019644
0.02889885	0.0014690384	0.00010363178
0.029488623	0.0013716806	9.6048978e-05
0.030090431	0.0012958022	9.2332972e-05
0.030704523	0.0011972225	8.6864995e-05
0.031331144	0.00143751	9.3388429e-05
0.031970553	0.00096740271	7.4643292e-05
0.032623015	0.0010382677	7.6136654e-05
0.033288792	0.00090368354	6.9726426e-05
0.033968154	0.00081914698	6.5379936e-05
0.034661382	0.00081636431	6.5576656e-05
0.035368759	0.00060275721	5.4574095e-05
0.036090568	0.00055700995	5.2171388e-05
0.03682711	0.00038415877	4.2951797e-05
0.037578683	0.00034243637	4.064096e-05
0.038345598	0.00028305495	3.7167862e-05
0.039128162	0.00025115986	3.4830373e-05
0.039926693	0.00021644461	3.1913634e-05
0.040741526	0.00016897559	2.7411887e-05
0.041572981	0.00022622492	3.1678472e-05
0.042421412	0.00021865169	3.0922638e-05
0.043287154	0.00024673104	3.3576554e-05
0.044170566	0.00023144948	3.1792679e-05
0.045072008	0.00024634777	3.2347743e-05
0.045991845	0.00021129986	2.902483e-05
0.045991845	0.00025116763	1.1960636e-05
0.046930455	0.00015357502	2.4913496e-05
0.046930455	0.00021067957	9.1893908e-06
0.047888216	0.00012963428	2.2566686e-05
0.047888216	0.00019407258	8.1389335e-06
0.048865527	0.00015200695	2.4034738e-05
0.048865527	0.00014042653	6.2431991e-06
0.04986278	0.0001004682	1.9335288e-05
0.04986278	7.9999249e-05	3.9924184e-06
0.050880391	9.4345829e-05	1.8502897e-05
0.050880391	6.8704154e-05	3.4943416e-06
0.051918764	5.7385107e-05	1.4816844e-05
0.051918764	5.2206658e-05	2.7376432e-06
0.052978329	4.6626366e-05	1.2931881e-05
0.052978329	5.9904396e-05	3.073987e-06
0.054059524	5.8590904e-05	1.4210459e-05
0.054059524	5.3405558e-05	2.7635456e-06
0.055162776	6.4246378e-05	3.1421573e-06
0.055162776	7.2326678e-05	1.617284e-05
0.056288552	8.9360881e-05	4.0244554e-06
0.056288552	6.830143e-05	1.5669517e-05
0.057437293	0.00010021943	4.1810486e-06
0.057437293	4.5495868e-05	1.2618337e-05
0.058609486	0.00010027568	4.1551166e-06
0.058609486	8.6060369e-05	1.8348266e-05
0.059805594	0.00010252258	4.1484896e-06
0.059805594	6.9116802e-05	1.5856582e-05
0.061026119	9.5500705e-05	3.8671451e-06
0.061026119	8.3900915e-05	1.7494685e-05
0.062271547	7.5673248e-05	3.2265007e-06
0.062271547	6.3468819e-05	1.5867292e-05
0.063542396	5.6554967e-05	2.5863631e-06
0.064839184	3.7650181e-05	1.8559185e-06
0.06616243	2.4861209e-05	1.3279614e-06
0.067512684	2.2732591e-05	1.2304113e-06
0.068890497	1.9761028e-05	1.0909326e-06
0.070296422	2.9354662e-05	1.4886622e-06
0.071731046	3.5793077e-05	1.7200422e-06
0.073194943	3.3754044e-05	1.6303451e-06
0.074688718	4.9174494e-05	2.1172027e-06
0.07621298	3.6559111e-05	1.6877416e-06
0.077768341	3.5868994e-05	1.6481594e-06
0.079355456	2.8491299e-05	1.3837914e-06
0.080974951	1.8881439e-05	9.999593e-07
0.082627498	1.280173e-05	7.309348e-07
0.084313773	9.2304635e-06	5.598551e-07
0.086034462	7.754069e-06	4.6571054e-07
0.087790266	8.6035216e-06	5.2097408e-07
0.089581907	1.1785542e-05	6.9101338e-07
0.091410115	1.0374439e-05	6.2000805e-07
0.093275622	1.2374609e-05	7.3198959e-07
0.095179208	9.1826405e-06	5.7458487e-07
0.097121641	4.8887391e-06	3.3130047e-07
0.099103712	4.3543973e-06	3.0040889e-07
0.10112624	3.1910417e-06	2.2384559e-07
0.10319004	1.9122269e-06	1.3828884e-07
0.10529596	6.3237945e-07	4.6909026e-08
0.10744486	7.9532015e-07	5.8079774e-08
0.1096376	2.5359998e-06	1.7423596e-07
0.11187512	1.6292779e-06	1.1577634e-07
0.11415827	2.3231366e-06	1.5766499e-07
0.11648804	1.8372584e-06	1.2658798e-07
0.11886535	1.7130279e-06	1.176811e-07
0.12129118	1.2337561e-06	8.5853685e-08
0.1237665	1.6354014e-06	1.1189889e-07
0.12629235	4.0554005e-07	2.8330035e-08
0.12886974	5.6522509e-07	4.0104322e-08
0.13149974	4.8739008e-07	3.4672532e-08
0.13692184	1.4533688e-06	1.0242984e-07
0.13971616	1.6867662e-06	1.1835955e-07
0.14256752	1.039247e-06	7.6070798e-08
0.14547706	4.1016713e-07	3.0482692e-08
0.15147549	2.0132011e-06	1.5027376e-07
0.15456682	1.3086682e-06	1.012021e-07
0.16422454	2.1602234e-06	1.7735189e-07
0.16757606	9.4441157e-07	8.4851933e-08
0.20099132	1.1617091e-06	2.5786366e-07
