# Supplementary material for: Dual recognition of multiple signals in bacterial outer membrane proteins enhances assembly and maintains membrane integrity
Source: eLife. 2024 Jan 16;12:RP90274. doi: 10.7554/eLife.90274 (PMC10945584; doi:10.7554/eLife.90274)
Supplement: Figure 5—source data 2. [file elife-90274-fig5-data2.zip › Source Data 2/W3_2_D2O_all_RQz.dat]

W3_2_D2O_all_Qz	W3_2_D2O_all_RQz	W3_2_D2O_all_dRQz
0.0079313917	1.0434275	0.036886442
0.0080932565	1.0251451	0.041134112
0.0082584256	1.0121288	0.041189414
0.0084269643	1.0550994	0.041179024
0.0085989442	1.0935704	0.038078137
0.0087744314	0.97842485	0.035195976
0.0089535024	1.0853564	0.036181372
0.009136227	1.0311912	0.033612847
0.0093226805	1.0017146	0.033459548
0.0095129395	0.99301279	0.030037016
0.0097070802	1.043733	0.032211185
0.0099051837	1.0769274	0.029389178
0.010107331	1.0459756	0.02954882
0.010313603	1.0629896	0.028217854
0.010524085	1.0779115	0.027709192
0.010738863	1.0365288	0.02578982
0.010958022	1.0512152	0.027148284
0.011181655	1.0194634	0.024106435
0.011409853	1.0233965	0.024806023
0.011642708	1.033689	0.022296529
0.011880313	1.035097	0.023339706
0.012122768	1.0033211	0.022098273
0.012370172	1.0102667	0.021707922
0.012622625	0.97810262	0.020545399
0.012880228	0.99613178	0.020147363
0.013143091	1.0023783	0.019516816
0.013411318	0.95119244	0.019997086
0.013685018	0.89090812	0.017147891
0.013964303	0.57841182	0.014192589
0.014249289	0.23274967	0.0077450089
0.014540091	0.12047658	0.0059806132
0.014836827	0.091350123	0.0051545976
0.01513962	0.093396336	0.0051139146
0.015448593	0.076892219	0.0046063606
0.01576387	0.073503725	0.0044651777
0.016085582	0.070544943	0.0042845053
0.016413858	0.063900173	0.0040118545
0.016748834	0.061517004	0.0039714533
0.017090648	0.05070354	0.0036038479
0.017439436	0.045103692	0.003560706
0.017795343	0.047626406	0.0032413919
0.018158514	0.032941077	0.0014405899
0.018158514	0.043283656	0.0033247918
0.018529095	0.030300811	0.0012077657
0.018529095	0.037939899	0.0030303446
0.01890724	0.025550932	0.00098353426
0.01890724	0.03295324	0.0024783998
0.019293103	0.026280679	0.0024466356
0.019293103	0.024991564	0.00088563544
0.019686839	0.025512818	0.0023548533
0.019686839	0.022232356	0.00075966067
0.020088611	0.021039439	0.0020775965
0.020088611	0.020371186	0.0006674591
0.020498583	0.016418675	0.0018161982
0.020498583	0.016321344	0.00055730069
0.02091692	0.014466413	0.0016301033
0.02091692	0.013564407	0.00047215217
0.021343797	0.010872144	0.0013823713
0.021343797	0.011789459	0.00042217571
0.021779384	0.0076833693	0.0011592407
0.021779384	0.008672216	0.00034864232
0.022223864	0.0064264801	0.0010717704
0.022223864	0.0074503925	0.00031179062
0.02267741	0.0044542626	0.00085762457
0.02267741	0.0053511756	0.00025614258
0.023140214	0.0034316059	0.00085821183
0.023140214	0.003782813	0.00020677019
0.023612464	0.0030203864	0.00017929115
0.023612464	0.0025061085	0.00064723659
0.024094351	0.0020651831	0.00014357499
0.024586072	0.0014163977	0.00011605516
0.02508783	0.0019177134	0.00055370515
0.02508783	0.0010733325	9.799363e-05
0.025599826	0.00072899146	7.9076803e-05
0.026122272	0.00068055151	7.3822011e-05
0.02665538	0.0008544774	8.0390382e-05
0.027199367	0.00075067341	7.4333984e-05
0.027754456	0.00069755124	6.7440364e-05
0.028320873	0.00084519287	7.4422416e-05
0.02889885	0.0008916551	7.2569412e-05
0.029488623	0.00092756603	7.3338553e-05
0.030090431	0.0010534079	7.5445503e-05
0.030704523	0.0010730394	7.5695782e-05
0.031331144	0.0010230633	7.163734e-05
0.031970553	0.00085645542	6.4020976e-05
0.032623015	0.00096970244	6.6923523e-05
0.033288792	0.00081673032	6.1051091e-05
0.033968154	0.00074128347	5.7026777e-05
0.034661382	0.00066015933	5.3201289e-05
0.035368759	0.00051009608	4.6375157e-05
0.036090568	0.00033807987	3.7565911e-05
0.03682711	0.00025423308	3.228859e-05
0.037578683	0.00020658836	2.9216702e-05
0.038345598	0.0001939096	2.8285245e-05
0.039128162	0.00019128647	2.7327262e-05
0.039926693	0.0001498309	2.399257e-05
0.040741526	0.00018008279	2.6845702e-05
0.041572981	0.00017612475	2.6255651e-05
0.042421412	0.00017290168	2.4956727e-05
0.043287154	0.00016957158	2.500246e-05
0.044170566	0.0001819419	2.5477499e-05
0.045072008	0.00018252492	2.5312194e-05
0.045991845	0.00015117359	2.2536027e-05
0.045991845	0.00023370593	1.0723389e-05
0.046930455	0.00012262423	1.9892565e-05
0.046930455	0.00018095915	7.9835745e-06
0.047888216	8.8544301e-05	1.7040533e-05
0.047888216	0.00012655664	5.8889786e-06
0.048865527	8.8063396e-05	1.6947977e-05
0.048865527	8.5706815e-05	4.4546859e-06
0.04986278	6.5812099e-05	1.4716139e-05
0.04986278	5.4258588e-05	3.1389604e-06
0.050880391	4.4690936e-05	1.1944217e-05
0.050880391	3.4238037e-05	2.1997816e-06
0.051918764	3.615371e-05	1.0436722e-05
0.051918764	3.2695436e-05	2.0645366e-06
0.052978329	4.3960117e-05	1.1350512e-05
0.052978329	3.4506003e-05	2.1010005e-06
0.054059524	7.2168434e-05	1.4731444e-05
0.054059524	5.8040026e-05	2.9672442e-06
0.055162776	8.1510007e-05	3.6333906e-06
0.055162776	4.5219527e-05	1.1675694e-05
0.056288552	9.8293196e-05	3.912176e-06
0.056288552	5.6929395e-05	1.3807497e-05
0.057437293	0.00012630635	4.5058109e-06
0.057437293	9.581005e-05	1.667857e-05
0.058609486	0.00013104109	4.4380263e-06
0.058609486	0.00010720663	1.8121453e-05
0.059805594	0.00012677454	4.2458969e-06
0.059805594	5.4528828e-05	1.3225265e-05
0.061026119	0.00010497618	3.7000696e-06
0.061026119	0.00010541773	1.8351098e-05
0.062271547	7.6429125e-05	2.9774633e-06
0.062271547	5.2402971e-05	1.2709671e-05
0.063542396	5.3461659e-05	2.3324242e-06
0.064839184	3.0159918e-05	1.5331631e-06
0.06616243	1.6842607e-05	9.786113e-07
0.067512684	7.9451811e-06	5.1884621e-07
0.068890497	1.069468e-05	6.5521817e-07
0.070296422	2.2346376e-05	1.1503496e-06
0.071731046	2.9527282e-05	1.379217e-06
0.073194943	4.3866054e-05	1.7779342e-06
0.074688718	4.9947419e-05	1.9123979e-06
0.07621298	4.3945649e-05	1.7223623e-06
0.077768341	4.5808465e-05	1.7381482e-06
0.079355456	2.9599329e-05	1.2778797e-06
0.080974951	1.8618957e-05	9.1675753e-07
0.082627498	1.0930499e-05	6.0381046e-07
0.084313773	4.9213736e-06	3.0642613e-07
0.086034462	5.789409e-06	3.5706714e-07
0.087790266	6.0375551e-06	3.7113711e-07
0.089581907	8.6111568e-06	4.9924853e-07
0.091410115	1.0888983e-05	6.0442022e-07
0.093275622	9.6561835e-06	5.4925545e-07
0.095179208	6.4924084e-06	4.020531e-07
0.097121641	5.9528838e-06	3.7016267e-07
0.099103712	4.7124431e-06	3.0332748e-07
0.10112624	1.8093467e-06	1.2584354e-07
0.10319004	2.1924152e-06	1.4924719e-07
0.10529596	1.4151577e-06	9.6716256e-08
0.10744486	1.1996671e-06	8.2001485e-08
0.1096376	1.3883738e-06	9.334444e-08
0.11187512	6.6684254e-07	4.5370495e-08
0.11415827	1.6394773e-06	1.0794871e-07
0.11648804	1.5340325e-06	1.0056144e-07
0.11886535	1.222917e-06	8.0646409e-08
0.12129118	4.8406451e-07	3.2735255e-08
0.1237665	8.0876237e-07	5.3746213e-08
0.12886974	5.558108e-07	3.7263849e-08
0.13149974	6.0426413e-07	4.0175376e-08
0.13418341	5.9236766e-07	3.9079087e-08
0.13692184	3.5688313e-07	2.3757117e-08
0.13971616	1.9011081e-07	1.2939347e-08
0.14844598	7.7140965e-07	5.2429961e-08
0.15147549	8.8724022e-08	6.2427152e-09
0.15456682	1.6441517e-07	1.2079576e-08
0.185388	1.498482e-07	1.6749539e-08
0.18917142	1.2162791e-06	1.4247551e-07
0.19303206	4.87097e-07	6.694691e-08
0.20509318	3.1947061e-06	9.4130849e-07
