# Supplementary material for: Dual recognition of multiple signals in bacterial outer membrane proteins enhances assembly and maintains membrane integrity
Source: eLife. 2024 Jan 16;12:RP90274. doi: 10.7554/eLife.90274 (PMC10945584; doi:10.7554/eLife.90274)
Supplement: Figure 5—source data 3. [file elife-90274-fig5-data3.zip › Source Data 3/W3_3_H2O_all_RQz.dat]

W3_3_H2O_all_Qz	W3_3_H2O_all_RQz	W3_3_H2O_all_dRQz
0.0079313917	0.79836982	0.028092816
0.0080932565	0.76943982	0.027312724
0.0082584256	0.74764657	0.02565776
0.0084269643	0.70477843	0.025011368
0.0085989442	0.72510809	0.024701033
0.0087744314	0.74168843	0.022448117
0.0089535024	0.68116236	0.021140456
0.009136227	0.68040115	0.020527868
0.0093226805	0.67664427	0.020953488
0.0095129395	0.61706144	0.017651925
0.0097070802	0.60585767	0.018111318
0.0099051837	0.5986405	0.016133308
0.010107331	0.59060186	0.0164595
0.010313603	0.57527196	0.01539592
0.010524085	0.55596662	0.014499269
0.010738863	0.5365364	0.01353873
0.010958022	0.52445894	0.012926642
0.011181655	0.47996876	0.012969305
0.011409853	0.46904209	0.011293674
0.011642708	0.44524837	0.011336028
0.011880313	0.41846234	0.010689893
0.012122768	0.38286945	0.0090268506
0.012370172	0.34938538	0.0089858789
0.012622625	0.33882561	0.0085427891
0.012880228	0.33429068	0.0090507558
0.013143091	0.29922652	0.0075353957
0.013411318	0.28546217	0.0070799012
0.013685018	0.25511417	0.0064885295
0.013964303	0.23811539	0.0066167577
0.014249289	0.2159887	0.0060856142
0.014540091	0.19067743	0.0051376009
0.014836827	0.16206755	0.0051214029
0.01513962	0.15041158	0.0048185317
0.015448593	0.13307534	0.0044545773
0.01576387	0.1216817	0.0041828025
0.016085582	0.11007917	0.0039221817
0.016413858	0.082384847	0.0033042072
0.016748834	0.074576959	0.0031614471
0.017090648	0.070384078	0.0034902319
0.017439436	0.056675788	0.0027013277
0.017795343	0.049644422	0.0027029291
0.018158514	0.038597073	0.0020699289
0.018158514	0.028508872	0.0012377619
0.018529095	0.031451512	0.002046932
0.018529095	0.025058845	0.0010053181
0.01890724	0.02805143	0.0016915518
0.01890724	0.02098502	0.00081508455
0.019293103	0.02088291	0.0015895738
0.019293103	0.017699594	0.00067951798
0.019686839	0.015437115	0.00057149387
0.019686839	0.014952241	0.0013358414
0.020088611	0.013088921	0.0012029468
0.020088611	0.012658128	0.00047830175
0.020498583	0.010305121	0.0010378329
0.020498583	0.0097083226	0.00038889196
0.02091692	0.00602344	0.00078510185
0.02091692	0.0075522889	0.00031808185
0.021343797	0.0065789693	0.00079884235
0.021343797	0.005664866	0.00026292162
0.021779384	0.0047735679	0.00066261005
0.021779384	0.0035848082	0.00020208828
0.022223864	0.003354253	0.00054450426
0.022223864	0.0026479433	0.00016687032
0.02267741	0.0027036753	0.00048585833
0.02267741	0.0021549505	0.00014566458
0.023140214	0.0020999513	0.00049516611
0.023140214	0.0016920079	0.00012614574
0.023612464	0.0025025397	0.00046493567
0.023612464	0.0015488064	0.00011611427
0.024094351	0.002236438	0.00044747887
0.024094351	0.0014386323	0.00010755131
0.024586072	0.0024716065	0.00053960609
0.024586072	0.0013623021	0.00010156064
0.02508783	0.0015699407	0.00036028185
0.02508783	0.0013873368	9.9625358e-05
0.025599826	0.0013726227	0.00038080465
0.025599826	0.0015530122	0.00010133089
0.026122272	0.0024923808	0.00045526761
0.026122272	0.0017120268	0.00010383336
0.02665538	0.0026984515	0.00056295097
0.02665538	0.0019021955	0.00010669968
0.027199367	0.0042753243	0.00071313209
0.027199367	0.0019256448	0.0001040047
0.027754456	0.0028905026	0.0005034596
0.027754456	0.0022330664	0.00010848299
0.028320873	0.0019890529	0.00010193224
0.028320873	0.0029338154	0.00064055738
0.02889885	0.0020810461	9.8681572e-05
0.02889885	0.002658508	0.00061021955
0.029488623	0.0019659915	9.5958312e-05
0.029488623	0.0022819934	0.00057076651
0.030090431	0.0020326281	9.388644e-05
0.030090431	0.0024112349	0.00062287628
0.030704523	0.0021034898	9.4383693e-05
0.030704523	0.0026402227	0.00068205944
0.031331144	0.0022101614	9.3846887e-05
0.031970553	0.0017079167	8.0802311e-05
0.031970553	0.0038432814	0.00090654485
0.032623015	0.0017134489	8.0347905e-05
0.032623015	0.0030536251	0.00084741815
0.033288792	0.0013696711	7.0184629e-05
0.033968154	0.0013288732	6.8544759e-05
0.034661382	0.0011126061	6.2013227e-05
0.035368759	0.00096814142	5.7255518e-05
0.036090568	0.00084134797	5.2797423e-05
0.03682711	0.00060834258	4.4022152e-05
0.037578683	0.00053789292	4.1751904e-05
0.038345598	0.00045026044	3.792128e-05
0.039128162	0.00040686541	3.5824651e-05
0.039926693	0.0003367507	3.1964588e-05
0.040741526	0.00029901005	3.0205914e-05
0.041572981	0.00025006113	2.7284919e-05
0.042421412	0.00030248595	2.9951905e-05
0.043287154	0.00024626212	2.6870379e-05
0.044170566	0.00034905184	3.1347401e-05
0.045072008	0.00029532067	2.8821596e-05
0.045991845	0.00030725144	2.9164299e-05
0.046930455	0.00026615724	2.6099899e-05
0.046930455	0.00043172782	1.4213157e-05
0.047888216	0.00027595158	2.6803875e-05
0.047888216	0.00039405446	1.2481299e-05
0.048865527	0.00023128666	2.3984141e-05
0.048865527	0.00035046614	1.1287028e-05
0.04986278	0.00026636099	2.5631603e-05
0.04986278	0.00029862591	9.9782637e-06
0.050880391	0.00021405972	2.2819568e-05
0.050880391	0.00026648573	9.0554422e-06
0.051918764	0.00016320389	1.9791858e-05
0.051918764	0.00020280361	7.5108651e-06
0.052978329	0.00011205079	1.634456e-05
0.052978329	0.0001468124	6.074165e-06
0.054059524	0.00010016605	1.5275409e-05
0.054059524	8.6653527e-05	4.308481e-06
0.055162776	6.3314059e-05	3.408582e-06
0.055162776	4.5016775e-05	1.0327625e-05
0.056288552	3.946674e-05	2.4990891e-06
0.056288552	4.717055e-05	1.1118282e-05
0.057437293	2.7860457e-05	1.8598234e-06
0.057437293	4.0167295e-05	9.4675779e-06
0.058609486	2.8602233e-05	1.8381365e-06
0.058609486	2.8388269e-05	8.195022e-06
0.059805594	3.6801073e-05	2.1331382e-06
0.059805594	3.8360307e-05	9.9046429e-06
0.061026119	5.4779783e-05	2.6914104e-06
0.061026119	4.071647e-05	1.0179178e-05
0.062271547	7.859274e-05	3.3005997e-06
0.062271547	5.4956705e-05	1.1716907e-05
0.063542396	9.4978699e-05	3.5966227e-06
0.063542396	8.8842346e-05	1.5705458e-05
0.064839184	9.6584597e-05	3.534208e-06
0.064839184	7.9671168e-05	1.5056608e-05
0.06616243	9.8233737e-05	3.4931936e-06
0.06616243	7.1216098e-05	1.4243376e-05
0.067512684	9.9284269e-05	3.4460932e-06
0.067512684	6.6629553e-05	1.4205614e-05
0.068890497	7.6430682e-05	2.8850905e-06
0.068890497	4.6214318e-05	1.2351382e-05
0.070296422	6.7563073e-05	2.616988e-06
0.071731046	4.336995e-05	1.9540932e-06
0.073194943	2.3663893e-05	1.2765826e-06
0.074688718	1.2879987e-05	7.9574608e-07
0.07621298	4.1674957e-06	3.031283e-07
0.077768341	4.515733e-07	3.5725783e-08
0.079355456	3.0344277e-06	2.1990068e-07
0.080974951	4.7763388e-06	3.2663652e-07
0.082627498	1.0960046e-05	6.5648698e-07
0.084313773	1.5836196e-05	8.7523836e-07
0.086034462	1.6642703e-05	8.7250908e-07
0.087790266	1.6641374e-05	8.8446342e-07
0.089581907	1.090808e-05	6.352488e-07
0.091410115	8.5163729e-06	5.2391772e-07
0.093275622	4.0262648e-06	2.7527196e-07
0.095179208	2.1305325e-06	1.5262022e-07
0.097121641	7.3845803e-07	5.5569334e-08
0.099103712	5.3467386e-07	4.049954e-08
0.10112624	1.1811776e-06	8.5330853e-08
0.10319004	9.2947471e-07	6.7311944e-08
0.10529596	8.5070184e-07	6.0395571e-08
0.10744486	5.5485742e-07	3.953545e-08
0.1096376	8.9207305e-07	6.2136174e-08
0.11187512	4.3098808e-07	3.0778182e-08
0.11415827	1.0414755e-06	7.0074208e-08
0.11886535	7.5311141e-07	5.1480384e-08
0.12129118	9.6717088e-07	6.4610504e-08
0.1237665	1.4356625e-06	9.2975618e-08
0.12629235	1.3317136e-06	8.5933387e-08
0.13149974	4.6899935e-08	3.1142282e-09
0.13418341	5.079109e-07	3.3418964e-08
0.13692184	4.5135261e-07	3.0039466e-08
0.14256752	1.491587e-06	9.8726041e-08
0.14547706	8.9645916e-08	6.270791e-09
0.15147549	8.8409411e-07	6.1317472e-08
0.15772125	7.9989559e-07	5.7468185e-08
0.16757606	7.3380744e-07	5.9761746e-08
0.1744857	1.2653172e-06	1.11726e-07
0.17804661	1.419054e-06	1.3013046e-07
0.185388	8.7035863e-07	9.1927014e-08
0.20099132	1.3920569e-06	2.6622533e-07
0.20509318	3.880632e-06	1.0087512e-06
