# Supplementary material for: Dual recognition of multiple signals in bacterial outer membrane proteins enhances assembly and maintains membrane integrity
Source: eLife. 2024 Jan 16;12:RP90274. doi: 10.7554/eLife.90274 (PMC10945584; doi:10.7554/eLife.90274)
Supplement: Figure 5—source data 3. [file elife-90274-fig5-data3.zip › Source Data 3/W3_3_GM_all_RQz.dat]

W3_3_GM_all_Qz	W3_3_GM_all_RQz	W3_3_GM_all_dRQz
0.0079313917	1.0391524	0.027941709
0.0080932565	1.0742069	0.032299813
0.0082584256	1.0315911	0.029752418
0.0084269643	1.0581281	0.031187227
0.0085989442	1.1034781	0.030868031
0.0087744314	1.0482053	0.027927006
0.0089535024	1.0651461	0.027216429
0.009136227	1.106192	0.02674607
0.0093226805	1.0287032	0.023982326
0.0095129395	1.0923758	0.025863485
0.0097070802	1.0707601	0.023129288
0.0099051837	1.0489899	0.023340808
0.010107331	1.0596739	0.022641586
0.010313603	1.0107605	0.020810895
0.010524085	0.91100627	0.018890578
0.010738863	0.45437378	0.011762712
0.010958022	0.11445136	0.0053669987
0.011181655	0.091126107	0.0050432757
0.011409853	0.093059301	0.0045067356
0.011642708	0.099676907	0.0048086131
0.011880313	0.10600793	0.0048603103
0.012122768	0.11286476	0.0044601215
0.012370172	0.1137972	0.00470604
0.012622625	0.11487183	0.0045323796
0.012880228	0.12429252	0.0050614313
0.013143091	0.11646803	0.0043534422
0.013411318	0.10780594	0.0040177926
0.013685018	0.10406529	0.0042103697
0.013964303	0.097407259	0.0035936635
0.014249289	0.099072121	0.0038641817
0.014540091	0.09990605	0.0038419713
0.014836827	0.079343364	0.0030863793
0.01513962	0.084999688	0.0034175536
0.015448593	0.076902002	0.0031880226
0.01576387	0.065293588	0.0029001434
0.016085582	0.063532442	0.0028312448
0.016413858	0.051701955	0.0027940199
0.016748834	0.050575089	0.0025155183
0.017090648	0.047502525	0.002426567
0.017439436	0.039038725	0.0023441303
0.017795343	0.032142069	0.0018470262
0.018158514	0.030189781	0.0019294787
0.018158514	0.019939182	0.0011554145
0.018529095	0.025512852	0.0015441655
0.018529095	0.021686466	0.0010681357
0.01890724	0.021169523	0.0015387849
0.01890724	0.017823735	0.00086306717
0.019293103	0.018940181	0.0014457438
0.019293103	0.016424604	0.00075483916
0.019686839	0.014615037	0.00065065495
0.019686839	0.014352115	0.001238968
0.020088611	0.012262553	0.0011176316
0.020088611	0.011778065	0.00053990824
0.020498583	0.0097307684	0.00086525176
0.020498583	0.010164239	0.00046585922
0.02091692	0.0066837044	0.00077287218
0.02091692	0.0084397532	0.00039556023
0.021343797	0.0052201683	0.00078783248
0.021343797	0.0076412084	0.000362094
0.021779384	0.0053819628	0.00067353022
0.021779384	0.0056748828	0.00029967877
0.022223864	0.0033846588	0.00053554488
0.022223864	0.0047045122	0.00026435457
0.02267741	0.0025169863	0.00044519146
0.02267741	0.0032128703	0.00021237921
0.023140214	0.0024386165	0.00044545322
0.023140214	0.0028764664	0.00019267744
0.023612464	0.0019678457	0.00045164584
0.023612464	0.0022763233	0.00016649874
0.024094351	0.0013456637	0.00033650876
0.024094351	0.0017415415	0.00013990827
0.024586072	0.0015131779	0.00040454045
0.024586072	0.0017387922	0.00013663601
0.02508783	0.0016207709	0.00034567423
0.02508783	0.0013800107	0.00011706712
0.025599826	0.001580251	0.00040815267
0.025599826	0.0015036786	0.00011889404
0.026122272	0.0019651162	0.00040128574
0.026122272	0.0013853023	0.00011164612
0.02665538	0.0022015825	0.00049250975
0.02665538	0.00131284	0.00010615034
0.027199367	0.0025873715	0.00052843225
0.027199367	0.0014216054	0.00010597521
0.027754456	0.0026483985	0.00054090447
0.027754456	0.0014722733	0.00010491032
0.028320873	0.0015670628	0.00010789765
0.028320873	0.0021404175	0.00044650864
0.02889885	0.0015601141	0.00010333674
0.02889885	0.0019482143	0.00052088668
0.029488623	0.0017297597	0.00010667985
0.029488623	0.0017836959	0.00051509799
0.030090431	0.0015747675	9.8825054e-05
0.030704523	0.0016536596	9.9917459e-05
0.031331144	0.0012491179	8.4611369e-05
0.031970553	0.0013370452	8.6137974e-05
0.032623015	0.0010323456	7.3935378e-05
0.033288792	0.0010091972	7.1909548e-05
0.033968154	0.0010327445	7.3033327e-05
0.034661382	0.00087950821	6.5743268e-05
0.035368759	0.00061469077	5.4548298e-05
0.036090568	0.00057090633	5.190352e-05
0.03682711	0.00044379284	4.6270572e-05
0.037578683	0.00039827081	4.3456595e-05
0.038345598	0.00032122602	3.7858081e-05
0.039128162	0.00030774157	3.8171755e-05
0.039926693	0.00023590348	3.2714674e-05
0.040741526	0.00023572435	3.2689826e-05
0.041572981	0.00023714748	3.1690917e-05
0.042421412	0.0001791691	2.7323522e-05
0.043287154	0.00021796902	3.0522417e-05
0.044170566	0.00019042738	2.7777211e-05
0.045072008	0.00018605849	2.7139924e-05
0.045991845	0.00015806877	2.4686578e-05
0.046930455	0.00016174187	2.4957699e-05
0.046930455	0.00027424743	1.1736127e-05
0.047888216	0.00013635906	2.2726812e-05
0.047888216	0.00020294344	8.9942105e-06
0.048865527	0.0001359966	2.206186e-05
0.048865527	0.00016921959	7.7194763e-06
0.04986278	0.00010259599	1.8731576e-05
0.04986278	0.00011937503	5.8504165e-06
0.050880391	9.8805969e-05	1.8672754e-05
0.050880391	8.8794506e-05	4.5386228e-06
0.051918764	8.6072301e-05	1.7947457e-05
0.051918764	8.6292435e-05	4.3848795e-06
0.052978329	6.5234235e-05	1.4965857e-05
0.052978329	7.2982533e-05	3.8085448e-06
0.054059524	6.9006586e-05	1.5430447e-05
0.054059524	7.4217947e-05	3.7938159e-06
0.055162776	7.3714029e-05	3.7244331e-06
0.055162776	6.3253596e-05	1.4511463e-05
0.056288552	7.7641263e-05	3.8838107e-06
0.056288552	4.4621171e-05	1.2375746e-05
0.057437293	8.6707849e-05	4.0446985e-06
0.057437293	8.2359431e-05	1.6152148e-05
0.058609486	8.7085908e-05	3.9982456e-06
0.058609486	6.6324072e-05	1.5215885e-05
0.059805594	8.7483357e-05	3.9519991e-06
0.059805594	6.0857696e-05	1.4760249e-05
0.061026119	7.830916e-05	3.584013e-06
0.061026119	7.2669704e-05	1.6671689e-05
0.062271547	6.950536e-05	3.2261271e-06
0.062271547	5.5750912e-05	1.4394905e-05
0.063542396	6.0283641e-05	2.8734544e-06
0.064839184	4.2631022e-05	2.1742903e-06
0.06616243	3.9430095e-05	2.0357481e-06
0.067512684	3.2340307e-05	1.7170754e-06
0.068890497	3.9334071e-05	1.9880706e-06
0.070296422	3.7691705e-05	1.8936449e-06
0.071731046	3.6402394e-05	1.8223521e-06
0.073194943	4.0138246e-05	1.9558586e-06
0.074688718	3.8239716e-05	1.8830432e-06
0.07621298	3.4274552e-05	1.7181759e-06
0.077768341	3.1388241e-05	1.6075375e-06
0.079355456	2.2514781e-05	1.2305602e-06
0.080974951	1.565114e-05	9.1528381e-07
0.082627498	9.9321314e-06	6.208968e-07
0.084313773	7.5824269e-06	5.04799e-07
0.086034462	7.7314862e-06	5.0408551e-07
0.087790266	1.4071727e-05	8.5767522e-07
0.089581907	1.583737e-05	9.5099131e-07
0.091410115	1.2399653e-05	7.8902838e-07
0.093275622	1.4324147e-05	8.9522905e-07
0.095179208	4.7428143e-06	3.472577e-07
0.097121641	6.7627134e-06	4.8085968e-07
0.099103712	3.8651629e-06	2.9099616e-07
0.10112624	2.7918645e-06	2.1236947e-07
0.10319004	2.4824944e-06	1.8889413e-07
0.10529596	4.8237102e-06	3.468202e-07
0.10744486	2.1917506e-06	1.6578848e-07
0.1096376	3.763095e-06	2.7455914e-07
0.11187512	3.7445784e-06	2.7685743e-07
0.12129118	2.4979803e-07	1.9340401e-08
0.1237665	1.4640351e-06	1.1066005e-07
0.12629235	1.8396408e-06	1.3889934e-07
0.13149974	1.7530123e-06	1.3426121e-07
0.13692184	1.4359207e-06	1.1191362e-07
0.13971616	1.0729934e-07	8.6464977e-09
0.14256752	3.4782542e-07	2.8380025e-08
0.14547706	2.8583631e-07	2.3024668e-08
0.14844598	7.8489688e-07	6.3415357e-08
0.15147549	1.3560167e-06	1.0854318e-07
0.15772125	1.5066146e-06	1.284684e-07
0.16422454	1.6229782e-06	1.5179415e-07
0.17099598	9.4314117e-08	1.0121376e-08
0.1744857	1.3954351e-06	1.5410954e-07
0.185388	1.6494383e-06	2.1611648e-07
0.19697149	1.1363567e-06	2.1646943e-07
