# Supplementary material for: Dual recognition of multiple signals in bacterial outer membrane proteins enhances assembly and maintains membrane integrity
Source: eLife. 2024 Jan 16;12:RP90274. doi: 10.7554/eLife.90274 (PMC10945584; doi:10.7554/eLife.90274)
Supplement: Figure 5—source data 3. [file elife-90274-fig5-data3.zip › Source Data 3/W3_3_D2O_all_RQz.dat]

W3_3_D2O_all_Qz	W3_3_D2O_all_RQz	W3_3_D2O_all_dRQz
0.0079313917	0.98386031	0.039150417
0.0080932565	0.98344666	0.043374807
0.0082584256	0.98783582	0.039246127
0.0084269643	0.97612226	0.039410152
0.0085989442	1.032331	0.037236452
0.0087744314	1.0423443	0.03732419
0.0089535024	0.97136426	0.03395322
0.009136227	0.99336952	0.033539794
0.0093226805	1.0121721	0.034470264
0.0095129395	0.9677462	0.029914867
0.0097070802	1.0303676	0.030107807
0.0099051837	1.0350499	0.030892976
0.010107331	1.0806668	0.030609792
0.010313603	1.01054	0.028051812
0.010524085	1.0079702	0.026947843
0.010738863	0.97460377	0.02515509
0.010958022	1.0166134	0.024897108
0.011181655	1.0382085	0.026680524
0.011409853	1.0145578	0.023254281
0.011642708	0.98506206	0.023663936
0.011880313	0.97774792	0.021176163
0.012122768	0.99748802	0.022259368
0.012370172	1.0083358	0.021753741
0.012622625	1.0064543	0.021063499
0.012880228	0.96918833	0.019974779
0.013143091	0.97926396	0.021413775
0.013411318	0.95649636	0.018571505
0.013685018	0.93463671	0.017849041
0.013964303	0.798702	0.017250085
0.014249289	0.41585219	0.010592304
0.014540091	0.19568919	0.0077290395
0.014836827	0.13723618	0.0064050695
0.01513962	0.11378178	0.0056713964
0.015448593	0.092708938	0.0050460664
0.01576387	0.091588818	0.0049628005
0.016085582	0.071600556	0.0043181847
0.016413858	0.063155599	0.0040038815
0.016748834	0.053468071	0.0036923336
0.017090648	0.050555758	0.0040816613
0.017439436	0.049065601	0.0034442411
0.017795343	0.043099325	0.0031079873
0.018158514	0.036361773	0.0030417996
0.018158514	0.026534889	0.0014661289
0.018529095	0.038399849	0.0031066146
0.018529095	0.030520421	0.0013879469
0.01890724	0.033084661	0.0025095255
0.01890724	0.028703975	0.0011916616
0.019293103	0.02724305	0.0024939249
0.019293103	0.025420697	0.0010272212
0.019686839	0.021044541	0.00085008546
0.019686839	0.018504394	0.00203493
0.020088611	0.01694661	0.0018979673
0.020088611	0.020632254	0.00078283122
0.020498583	0.016839139	0.0018296856
0.020498583	0.018262113	0.00068495516
0.02091692	0.013951842	0.0016465858
0.02091692	0.014354018	0.00056894997
0.021343797	0.0098547367	0.0013301935
0.021343797	0.011206071	0.00047611666
0.021779384	0.0060138432	0.001032013
0.021779384	0.0099427244	0.00043512427
0.022223864	0.0045443652	0.00089164096
0.022223864	0.0076243887	0.00036963364
0.02267741	0.0050564399	0.00090865698
0.02267741	0.0058312872	0.00031184522
0.023140214	0.0019074914	0.00055075751
0.023140214	0.0047294116	0.00026958954
0.023612464	0.0034008482	0.0002200459
0.024094351	0.0021454149	0.00059516338
0.024094351	0.002375525	0.0001801232
0.024586072	0.0019556121	0.0001586468
0.02508783	0.0014879768	0.00013257607
0.025599826	0.00124981	0.00011810834
0.026122272	0.0010338196	0.00010552278
0.02665538	0.0010394962	0.0001019398
0.027199367	0.0011212571	0.00010279509
0.027754456	0.00095871073	9.1004222e-05
0.028320873	0.0010734041	9.7190088e-05
0.02889885	0.0011509272	9.5919771e-05
0.029488623	0.0012001906	9.7679753e-05
0.030090431	0.0010643394	8.8702756e-05
0.030704523	0.0010049527	8.5554253e-05
0.031331144	0.0010903447	8.6477732e-05
0.031970553	0.00091925723	7.8258265e-05
0.032623015	0.00094942801	7.7786259e-05
0.033288792	0.00075734663	6.7743458e-05
0.033968154	0.00070835708	6.5213382e-05
0.034661382	0.0005122468	5.523931e-05
0.035368759	0.00051482988	5.5517816e-05
0.036090568	0.00037154905	4.5735949e-05
0.03682711	0.00032005741	4.239376e-05
0.037578683	0.00031003475	4.1806139e-05
0.038345598	0.00022207736	3.46833e-05
0.039128162	0.00022836958	3.5238852e-05
0.039926693	0.00017582784	3.1082702e-05
0.040741526	0.00017563179	3.0121049e-05
0.041572981	0.00019849523	3.2200696e-05
0.042421412	0.0001746865	2.9114855e-05
0.043287154	0.00018908923	3.1515345e-05
0.044170566	0.00022358909	3.2272921e-05
0.045072008	0.00021552134	3.2128599e-05
0.045991845	0.00018175946	2.873913e-05
0.046930455	0.00012190479	2.346082e-05
0.046930455	0.0001657875	7.705582e-06
0.047888216	0.00011882558	2.2868222e-05
0.047888216	9.8610057e-05	4.9030541e-06
0.048865527	6.6656678e-05	1.6664264e-05
0.048865527	7.9387886e-05	4.0775212e-06
0.04986278	0.00012615857	2.3427299e-05
0.04986278	3.7911017e-05	2.1809096e-06
0.050880391	8.7701432e-05	1.9610772e-05
0.050880391	3.5247391e-05	2.0306243e-06
0.051918764	5.4936339e-05	1.5236668e-05
0.051918764	4.6782076e-05	2.544665e-06
0.052978329	8.1360609e-05	1.8192908e-05
0.052978329	4.3001717e-05	2.3288771e-06
0.054059524	6.3718187e-05	1.5929632e-05
0.054059524	7.399093e-05	3.5010657e-06
0.055162776	0.00010951248	4.5566408e-06
0.055162776	7.4552721e-05	1.8081791e-05
0.056288552	0.00012528813	4.7811991e-06
0.056288552	6.6634333e-05	1.7205008e-05
0.057437293	0.00013925384	5.09042e-06
0.057437293	6.3187756e-05	1.5325364e-05
0.058609486	0.00014177371	5.0043031e-06
0.058609486	8.6683118e-05	1.8915944e-05
0.059805594	0.00012955737	4.6140126e-06
0.059805594	7.1907903e-05	1.7440332e-05
0.061026119	0.00011731441	4.2335173e-06
0.061026119	9.085115e-05	2.0315083e-05
0.062271547	7.6985991e-05	3.1566015e-06
0.062271547	9.2780203e-05	2.0746438e-05
0.063542396	5.8792928e-05	2.5699103e-06
0.064839184	2.9689483e-05	1.5268939e-06
0.064839184	6.3245701e-05	1.7541293e-05
0.06616243	1.5162213e-05	8.6971801e-07
0.067512684	7.2665289e-06	4.5141701e-07
0.068890497	1.6235619e-05	9.1449289e-07
0.070296422	2.3441862e-05	1.2208617e-06
0.071731046	3.5140001e-05	1.6417713e-06
0.073194943	5.0064209e-05	2.0708194e-06
0.074688718	5.3474083e-05	2.1486535e-06
0.07621298	5.173184e-05	2.0781888e-06
0.077768341	4.5357858e-05	1.8598784e-06
0.079355456	3.3273642e-05	1.4903311e-06
0.080974951	1.9584182e-05	9.945685e-07
0.082627498	1.148408e-05	6.4386302e-07
0.084313773	5.4340871e-06	3.3417626e-07
0.086034462	2.8637e-06	1.8894296e-07
0.087790266	5.8027226e-06	3.6137959e-07
0.089581907	9.3617573e-06	5.4874988e-07
0.091410115	1.1033713e-05	6.3978081e-07
0.093275622	1.0574981e-05	6.2409094e-07
0.095179208	1.1965592e-05	7.0066807e-07
0.097121641	7.6461965e-06	4.8783738e-07
0.099103712	5.2265727e-06	3.504955e-07
0.10319004	1.329695e-07	9.9380335e-09
0.10529596	2.4149031e-06	1.677835e-07
0.10744486	2.8091854e-06	1.9236209e-07
0.1096376	1.0213294e-06	7.4087893e-08
0.11187512	1.3583499e-07	1.0032529e-08
0.11415827	1.1939498e-07	8.9444585e-09
0.11648804	7.5098973e-07	5.4470426e-08
0.11886535	2.5307615e-06	1.7183466e-07
0.12129118	1.1208547e-06	7.8916756e-08
0.1237665	2.0196929e-07	1.4541607e-08
0.12886974	7.7523379e-07	5.5585776e-08
0.13149974	1.2806281e-06	8.9590642e-08
0.13418341	6.6395091e-07	4.8094467e-08
0.13692184	1.6577951e-06	1.1622831e-07
0.14256752	3.6316021e-07	2.6925306e-08
0.14547706	1.5115246e-06	1.10259e-07
0.14844598	1.142294e-06	8.5515957e-08
0.15456682	1.5660678e-06	1.2022653e-07
0.15772125	3.674709e-07	2.9854309e-08
0.16094005	3.9641282e-07	3.3523872e-08
0.17804661	3.2008762e-07	3.6057994e-08
0.185388	1.1143785e-08	1.4345624e-09
0.18917142	1.6795769e-06	2.1638886e-07
0.19303206	6.9607114e-07	1.0581263e-07
